# Supplementary material for: Increased Epidermal Nerve Growth Factor without Small-Fiber Neuropathy in Dermatomyositis
Source: Int J Mol Sci. 2022 Aug 12;23(16):9030. doi: 10.3390/ijms23169030 (PMC9408946; doi:10.3390/ijms23169030)
Supplement: Supplementary file 1 [file ijms-23-09030-s001.zip]

Archive with 1 entries (1 files):
- ijms-1842232-supplementary.pdf
